# Supplementary material for: Transcriptomic and enzymological evidence for plastid peptidoglycan synthesis in the gymnosperm Picea abies
Source: Plant J. 2025 Dec 6;124(5):e70588. doi: 10.1111/tpj.70588 (PMC12681378; doi:10.1111/tpj.70588)
Supplement: Supplementary file 2 — Table S1. Primers used in this study. [file TPJ-124-0-s004.xlsx]

## Sheet: STable1
Supplementary Table 1. Primers used in this study
Gene or plasmid	Name of primer	Sequence (5’ – 3’)	Purpose
PaMurA	PaMurA/F1	CAGGAGCCAGAAGTGGTTG	RT-PCR, 3'RACE
	PaMurA/R1	GGGTTGGATTCTACATCCAAT	RT-PCR
	PaMurA/5RACE/R4	GCCCCACATGCAATTAGGTACTCTGC	5'RACE
	PaMurA/5RACE/R5	GGAAAGTATTGTCTCTCCATCCGCC	5'RACE nested
	PaMurA/F2	GCAGAGTACCTAATTGCATGTG	3'RACE nested
	PaMurA/F0	ATGCCATTTCTTGCATTGCCT	full-length cDNA
	PaMurA/R0	TCATAAAACACCGAGCTCAAATC	full-length cDNA
PaMurB	PaMurB/F4	CCTTGGGAGAGGTTCCAATTGT	RT-PCR
	PaMurB/R4	CTGCCCATCTGCTCCTGC	RT-PCR
	PaMurB/5RACE/R1	CAGTGTCCTGCCCATCTGCTCCTGC	5'RACE
	PaMurB/5RACE/R2	CACTCCCAACTCGGTATGTAGCTGG	5'RACE nested
	PaMurB/F6	CGACTTCTACAGATATGCGATC	3'RACE
	PaMurB/F7	GAAAGTTGGTGTTGAGCTTCAC	3'RACE nested
	PaMurB/F0	ATGCTTCCTATCATTGCCATGC	full-length cDNA
	PaMurB/R0	GCCCAGAAGATCTAACCTATTC	full-length cDNA
PaMurC	PaMurC2/F1	GGATGGAAAGTTAGTGGCTCT	RT-PCR, 3'RACE
	PaMurC2/R1	AGAAACCACAACTGCCTTTGG	RT-PCR
	PaMurC2/F2	CCAGCCATTTGCAGGGAAAG	3'RACE nested
	PaMurC/F0	ATGGGAGTAGAAATTTTATTTCC	full-length cDNA
	PaMurC/R0	TTATACCACCTTTAATGAATCAAG	full-length cDNA
PaMurD	PaMurD/F4	GTGGTTGAGGTGAGCAGC	RT-PCR
	PaMurD/F3	CTCCTGATCATTTGGAGAGGC	RT-PCR
	PaMurD/R2	CATTCGATGAGGCAGAGGC	RT-PCR
	PaMurD/5'RACE/R1	CCGATGGTTGAAAATGCCTGTTGGG	5'RACE
	PaMurD/5'RACE/R2	GCTGGTAGCTGCTCACCTCAACC	5'RACE nested
	PaMurD/F5	CGTATAATGCAGGCACTGCTG	3'RACE
	PaMurD/F6	GAAACTTTGGAGCCTCTGCCT	3'RACE nested
	PaMurD/F0	ATGGGTTCTCTCGGCGTGT	full-length cDNA
	PaMurD/R0	TCATAAAGACAATCTTGCCAATTCCTG	full-length cDNA
PaMurE	PaMurE-F1	AAACTGGCTGTGATTGGAATAACCG	Genome walking
	PaMurE-F2	TCCTGAACGGCATCGTA AAGTAGT	Genome walking
	PaMurE-F3	AGTCAGGGAATGTGGAGCCCAACGG	Genome walking
	TP-F	ATCCATGGCCGCTTCTCTTTCCTTC	GFP fusion protein
	TP-R	ATCCATGGGCTCATATTCCTCGGTCTC	GFP fusion protein
	PaMurE-F	CACGGGGGACTCTAGAACATGATGGCCGCTTCTCTTTCCTT	sub-cloning
	PaMurE-R	GACGTTGCAAACGTAAGTGTTGTCAATGGCTTTCAGGCACC	sub-cloning
	PaMurE-F0	ATGGCCGCTTCTCTTTCCTTC	cloning of CDS
	PaMurE-R0	TCAATGGCTTTCAGGCACCC	cloning of CDS
PaMurF	PaMurF/F1	GGAAGCATCAGTACAGACACC	RT-PCR
	PaMurF/R1	TTCATAACCAAAGGATCATCAGC	RT-PCR
	PaMurF/5RACE-R1	ACATCCCTTAGCCAATGCAGA	5'RACE
	PaMurF/5RACE-R2	AAATCGTGCCCATCAAACCTG	5'RACE nested
	PaMurF2/F1	AGAGTGGTATTTGAGATCCCC	RT-PCR, 3'RACE, 3'RACE nested
	PaMurF2/R1	CCCCTTAACTAAAACAACGTC	RT-PCR
	PaMurF/F0	ATGTTTTCTGCTTCTTCCCCT	full-length cDNA
	PaMurF/R0	CTAGACATCAATAGATCTAATAACATC	full-length cDNA
PaDdl	PaDdl/F1	CTAAGGGTGGCATTAATATGCG	RT-PCR, 3'RACE
	PaDdl/R1	TCAATGAGTTCCTGGATGCTG	RT-PCR, 5'RACE
	PaDdl/5'RACE/R2	GCCCCGTTCTACGGACGGACC	5'RACE nested
	PaDdl/F2	GGGCATTTCGTTGAACTCGG	3'RACE nested
	PaDdl/F0	ATGGCGGTGGCATCTCAG	full-length cDNA
	PaDdl/R0	TTAGTTTTGTTTGGACTGCAATAAAGC	full-length cDNA
PaMraY	PaMraY/F1	TGGCGGATAATCAGAGTCCC	RT-PCR, 3'RACE
	PaMraY/R1	CACCTGTAGAGCCAATTTGATCC	RT-PCR
	PaMraY/5RACE-R1	GGGCCTTCCTTCCTAAAAATC	5'RACE
	PaMraY/5RACE-R2	ATGGAACACAAAAGCTTCCC	5'RACE nested
	PaMraY/F2	CGTTGACATTTCCCTTCTTGG	3'RACE nested
	PaMraY/FL-F0	GGAAATGTATTGCCAACATACACC	full-length cDNA
	PaMraY/FL-R0	CTAAACAATATGGAGTGCCGTGC	full-length cDNA
PaMurG	PaMurG/F1	GGAGGCCATGTGTATCC	RT-PCR, 3'RACE
	PaMurG/R1	GACGCACTTGTCTTTCGG	RT-PCR
	PaMurG/5RACE-R1	TGCCTTCCATTCCAATCTGCT	5'RACE
	PaMurG/5RACE-R2	CCCACGAAGTGGATTTGTAAG	5'RACE nested
	PaMurG/F2	ATCGCGGATGAGATGAAGG	3'RACE nested
	PaMurG/FL-F0	ATGTCATTATGCTCAGCTCCAG	full-length cDNA
	PaMurG/FL-R0	GAGTCGTCTTCACAAGAGAAAACT	full-length cDNA
PaMurJ	PaMurJ/F1	CCGAGATTAAACGAGTGCTTG	RT-PCR, 3'RACE
	PaMurJ/R1	CTGGCAGTGATACTTACAACAG	RT-PCR
	PaMurJ/5RACE/R3	GCAACCATGCACAGCAGAACTGCTCG	5'RACE
	PaMurJ/5RACE/R4	GCACTCGTTTAATCTCGGCCAGAG	5'RACE nested
	PaMurJ/F2	CCATTAGCAAAGCCTATTGTTG	3'RACE nested
	PaMurJ/F0	ATGGTGGGAGGGTCATTGA	full-length cDNA
	PaMurJ/R0	TTATAACTTTATATCCTTTATCAGCCC	full-length cDNA
PaPbp	PaPbp/F4	AGTAGTTTCAACCGTGCCACA	RT-PCR
	PaPbp/R3	CTCATCAGATGTTCCTGTTTTTCC	RT-PCR
	PaPbp/5RACE-R1	GGGTTTGTGATAGTACCCCCCGGAAGC	5'RACE
	PaPbp/5RACE-R2	GCAGTTGCCAGTTGCAAAGGAG	5'RACE nested
	PaPbp/F0	ATGGCTAGAGCTTTGGGTATTAAG	3'RACE, 3'RACE nested
	PaPbp/Met-F	ATGGAAGCAGCAATTCCAGTATG	full-length cDNA, construction of pTFH22.4-PaPBP, RT-PCR
	PaPbp/stop-R	TCACGACTTTTCTCTCAAAACAAC	full-length cDNA, construction of pTFH22.5-PaPBP, RT-PCR
	PaPbp/MetF-GFPinf	CGACTCTAGAGGATGGAAGCAGCAATTCCAGT	GFP fusion protein; Sequence for In-Fusion cloning is underlined.
	PaPbp/stopR-GFPinf	GCCCTTGCTCACCATCGACTTTTCTCTCAAAACAAC	GFP fusion protein; Sequence for In-Fusion cloning is underlined.
	PaPbp/R7-GFPinf	GCCCTTGCTCACCATGTCTTTATCCCCGCTCATATG	GFP fusion protein; Sequence for In-Fusion cloning is underlined.
	Act1p-PIG1b	TAGCTTGGGCTGCAGCCCTCAAGCTTCGAGGTCAT	Plasmid constructed for stable transformants
	Trbcs-m35sp	GAAAAGCCTATACTGCGACACAAAAAGCCTATACT	Plasmid constructed for stable transformants
	PIG1b (PGX8)	CTGCAGCCCAAGCTATCGATC	Plasmid constructed for stable transformants
	m35sp (PGX8)	CAGTATAGGCTTTTCTCGACTACTC	Plasmid constructed for stable transformants
	PpPIG1b-R/F1	CAGTGGGTATATGGTACTGAGG	Genomic PCR for screening of stable transformants
	PpPIG1b-L/R1	GTCGCGTGCGGTCAGAAAGAA	Genomic PCR for screening of stable transformants
	PaPbp/R8	TTTGCCTCTGCTAGGGTCTCT	Genomic PCR for screening of stable transformants
	Hyg/2F	CTCGATGAGCTGATGCTTTGG	Genomic PCR for screening of stable transformants
sGFP	sGFP/F0-Met	ATGGTGAGCAAGGGCGAGGAG	In-Fusion cloning
	GFPvec 35s (end) rev	ATCCTCTAGAGTCGACTGTA	In-Fusion cloning
AtMurE	AtMurE-LP	TTCTTTGCGTATTTGATC CGT	genotyping
	AtMurE-RP	TGCCGTTTTGGGAGGATTAGG	genotyping
	LBa1	TGGTTCACGTAGTGGGCCATC	genotyping
	AtMurE-SP-F	TCTCTCTCCTCACCCAGTCTTTCTC	RT-PCR
	AtMurE-SP-R	ACTTAGGTTCCA CGATTCTCGCTTT	RT-PCR
AtActin	Atactin2-F	CTGGATTCTGG TGATGGTGTGTCT	RT-PCR
	Atactin2-R	GAACCACCGATCCAGACACTGTAC	RT-PCR
PpMurE-TP_Avi_His (1.1T)	Primer38_POI.For	GTTTAACTTTAAGAAGGAGATATACCATGTTGAAAATGGGGTTTGG	cloning into Avi_His_pET28
	Primer39_POI.REV	GTAAAGGTTCTCGAGTGCACCTTTTCTAAGTCGCAAAGCCTCC
	Primer41_Avi_His_pET28.Rev	CCCCATTTTCAACATGGTATATCTCCTTCTTAAAGTTAAACAAAATTATTTCTAGAGG
	Primer40_Avi_His_pET28.FOR	CTTTGCGACTTAGAAAAGGTGCACTCGAGAACCTTTACTTCC
LgMurE-SATD_Avi_His (7.3T)	LgMurE-SATD.FOR	GCGATAGGTCTCTCATGACAACCCTTGCTGAGCTGC	cloning into Avi_His_pET28
	LgMurE-SATD.REV	GCGATACTCGAGAGCAGCATGGCTTTCAGGCACCCG
	Avi_His_pET28.FOR	CATTAACCAAAGCTTGAAAGGAAGCTGAGTTGGCTGC
	Avi_His_pET28.REV	GGAGGGCCATGGTATATCTCCTTCTTAAAGTTAAACAAAATTATTTCTAGAGG
His_LgMurE-TP (G)	LgMurE-TP.FOR	TTGGATCCCAGTTCACGGCCAGGAGTAG	BamH1-Pst1 cloning into pQE30
	LgMurE-TP.REV	TTCTGCAGTCAATGGCTTTCAGGCACCCG
His_PaMurE-SATD (H)	PaMurE-SATD.FOR	TTGGATCCACCACTCTCGCTGAGCTGCT	BamH1-Pst1 cloning into pQE30
	PaMurE-SATD.REV	TTCTGCAGTCAATGGCTTTCAGGCACCC
His_PaMurE-TP (D)	PaMurE-TP.FOR	TTGGATCCTCAGCCTATCCGTCACGGGGTT	BamH1-Pst1 cloning into pQE30
	PaMurE-TP.REV	TTCTGCAGTCAATGGCTTTCAGGCACCC
His_LgMurE-SATD (E)	LgMurE-SATD.FOR	TTGGATCCACAACCCTTGCTGAGCTGCTG	BamH1-Pst1 cloning into pQE30
	gMurE-SATD.REV	TTCTGCAGTCAATGGCTTTCAGGCACCCG
His_Avi_PaMurE-TP (B1)	Primer154_POI.FOR	CTGTTTCAGGGTCCCGGAGGATTGAACGACA	cloning into pOPINF
	Primer161_POI.REV	TCACAAACTGGTCTAATGGCTTTCAGGCACCCG
	Primer140_pOPINF.FOR	TAGACCAGTTTGTGATTAACCTCAGGTG
	Primer141_pOPINF.REV	GGGACCCTGAAACAGAACTTCCAGACC
His_Avi_PaMurE-TP (16.7)	His_Avi_tag2_Gibson.FOR	CGCATCACCATCACCATCACGGACTTGAAGTCC	His_Avi tag cloning into H_PaMurE-TP_pQE30 (D)
	His_Avi_tag2_Gibson.REV	CGGATAGGCTGATCCGCTCTGAAAATACAGGTTTTCTCC
	PaMurE-TP_pQE30_Gibson.FOR	CCTGTATTTTCAGAGCGGATCAGCCTATCCGTCACGGGG
	PaMurE-TP_pQE30_Gibson.REV	GGACTTCAAGTCCGTGATGGTGATGGTGATGCGATCC
His_Avi_LgMurE-SATD (B2)	His_Avi_tag2.FOR	CGCATCACCATCACCATCACGGACTTGAAGTCC	His_Avi tag cloning into H_LgMurE-SATD_pQE30 (E)
	His_Avi_tag5.REV	CAGCAAGGGTTGTTCCGCTCTGAAAATACAGGTTTTCTCC
	LgMurE-SATD_pQE30.FOR	ACCTGTATTTTCAGAGCGGAACAACCCTTGCTGAGCTGCT
	LgMurE-SATD_pQE30.REV	GGACTTCAAGTCCGTGATGGTGATGGTGATGCGATCC
His_Avi_LgMurE-SATD (19.1)	His_Avi_tag2.FOR	CGCATCACCATCACCATCACGGACTTGAAGTCC	His_Avi tag cloning into H_LgMurE-SATD_pQE30 (E)
	His_Avi_tag5.REV	CAGCAAGGGTTGTTCCGCTCTGAAAATACAGGTTTTCTCC
	LgMurE-SATD_pQE30.FOR	ACCTGTATTTTCAGAGCGGAACAACCCTTGCTGAGCTGCT
	LgMurE-SATD_pQE30.REV	GGACTTCAAGTCCGTGATGGTGATGGTGATGCGATCC
His_Avi_PaMurE-SATD (J6)	Primer239_POI.FOR	GTATTTTCAGAGCGGAACCACTCTCGCTGAGCTGCT	cloning into pOPINF
	Primer161_POI.REV	TCACAAACTGGTCTAATGGCTTTCAGGCACCCG
	Primer140_pOPINF.FOR	TAGACCAGTTTGTGATTAACCTCAGGTG
	Primer233_HIS_AVI.REV	TCCGCTCTGAAAATACAGGTTTTCTCC
PaMurE-SATD_Avi_His (E7)	Primer124_POI.FOR	AGGAGATATACCATGACCACTCTCGCTGAGCTG	cloning into pOPINE
	Primer229_POI.REV	GTTCTCGAGTGCACCATGGCTTTCAGGCACCCG
	Primer232_AVI_HIS.FOR	GGTGCACTCGAGAACCTTTACTTCCAGAGC
	Primer127_Cterm_AVI_HIS.REV	GTGATGGTGATGTTTTCCGGGTCCCTGAAAGAGGAC
	Primer108_pOPINE.FOR	AAACATCACCATCACCATCACTAAGTGA
	Primer107_pOPINE.REV	CATGGTATATCTCCTTTGATTGTAAATAAAATGTAATTTACAGT
PaMurE-TP_Avi_His (E6)	Primer123_POI.FOR	AGGAGATATACCATGGCAGAGGAAGAGCCTCCG	cloning into pOPINE
	Primer229_POI.REV	GTTCTCGAGTGCACCATGGCTTTCAGGCACCCG
	Primer232_AVI_HIS.FOR	GGTGCACTCGAGAACCTTTACTTCCAGAGC
	Primer107_pOPINE.REV	CATGGTATATCTCCTTTGATTGTAAATAAAATGTAATTTACAGT
PpMurE-TP_Avi_His (D7)	Primer114_POI.FOR	AGGAGATATACCATGTTGAAAATGGGGT	Cloning into pOPINE
	Primer127_POI.REV	GTGATGGTGATGTTTTCCGGGTCCCTGAAAGAGGAC
	Primer108_pOPINE.FOR	AAACATCACCATCACCATCACTAAGTGA
	Primer107_pOPINE.REV	CATGGTATATCTCCTTTGATTGTAAATAAAATGTAATTTACAGT
His_Avi	His_Avi_fragment	ATGTCGTACTACCATCACCATCACCATCACGGACTTGAAGTCCTCTTTCAGGGACCCGGAGGATTGAACGACATCTTCGAAGCACAGAAAATCGAATGGCACGAAGGAGAAAACCTGTATTTTCAGAGCGGA	HIS_AVI tag cloning into pQE30
	Avi His in pET28	GGTGCACTCGAGAACCTTTACTTCCAGAGCGGAGGATTGAACGACATCTTCGAAGCACAGAAAATCGAATGGCACGAAGGACTTGAAGTCCTCTTTCAGGGACCCGGACACCACCATCACCATCATTA	cloning into pOPINE
