# Supplementary material for: Transcriptomic and enzymological evidence for plastid peptidoglycan synthesis in the gymnosperm Picea abies
Source: Plant J. 2025 Dec 6;124(5):e70588. doi: 10.1111/tpj.70588 (PMC12681378; doi:10.1111/tpj.70588)
Supplement: Supplementary file 3 — Table S2. Mur genes in the gymnosperm genomes. [file TPJ-124-0-s002.xlsx]

## Sheet: Suppl. Fig.4
	Table S2. Mur genes in the gymnosperm genomes. (a) Mur genes in the C. japonica genome. Locus in the database, length of amino-acid sequence, localization and score of DeepLoc2.0 prediction, and amino-acid identity (Identity) to that of Physcomitrium patens Mur protein with number of amino acids (a.a.) are shown.							(b) Mur genes in the gymnosperm genomes. Loci in the database are shown.
	Speices	Cryptomeria japonica (Fujino et al. 2023)						Speices	Pinus lambertiana (Crepeau et al. 2017)	Abies alba (Mosca et al. 2019)	Larix kaempferi (Sun et al. 2022)	Pseudotsuga menziesii (Naele et al. 2017)	Thuja plicata (Shalev et al. 2022)	Sequoia sempervirens (Naele et al. 2022)	Taxus chinensis (Xiong et al. 2021)
	Clade	Conifer II						Clade	Conifer I	Conifer I	Conifer I	Conifer I	Conifer II	Conifer II	Conifer II
	Gene	Gene ID	protein (a.a.)	DeepLoc2.0 (score)	Physcomitrium patens Mur protein			Gene	Gene ID (number of amino acids)	Gene ID (number of amino acids)	Gene ID (number of amino acids)	Gene ID (number of amino acids)	Gene ID (number of amino acids)	Gene ID (number of amino acids)	Gene ID (number of amino acids)
					Identity	a.a.
	MurA	GLJ37115	553	Plastid（0.9372）	0.7	670		MurA	PILA_11266 (525)	AALBA5B1069545P1 (307)	Lk45957.1 (426)	not found	Thupl.29351128s0002.1.p (270) Thupl.29342326s0001.1.p (248)	SESE_001955 (546) SESE_122884 (510)	KAH9309025.1 (301)
	MurB	GLJ09063.1	337	Plastid（0.9372）	0.62	382		MurB	PILA_01584 (396)	AALBA5B813553P1 (223) AALBA5B1082869P1 (144)	Lk28103.1 (193)	PSME_34615 (337)	Thupl.29378995s0003.1.p (362)	SESE_018261 (362) SESE_034990 (361)	KAH9306650.1 (471)
	MurC	XP_057842312	579	Plastid（0.9687）	0.53	615		MurC	not found	not found	Lk40047.1 (207)	PSME_12521 (414)	Thupl.29381257s0015.1.p (580)	SESE_013400 (580)	KAH9308271.1 (593)
	MurD	XP_057859191	534	Plastid（0.9807）	0.54	521		MurD	PILA_14046 (501)	AALBA5B1156922P1 (163)	Lk38031.1 (197)	PSME_49853 (524)	Thupl.29377892s0002.1.p (538)	SESE_081349 (254) SESE_087611 (269)	KAH9302209.1 (432)
	MurE	GLJ22449.1	775	Plastid（0.9846）	0.72	606		MurE	PILA_12139 (856)	AALBA5B1156670P1 (454) AALBA5B571417P2 (319)	Lk39683.1 (788)	PSME_49551 (807)	Thupl.29379996s0029.2.p (768)	SESE_006382 (776)	not found
	Ddl	XP_057836810.1	961	Plastid（0.9768）	0.49	966		Ddl	PILA_03549 (957)	AALBA5B174302P1 (114) AALBA5B870504P1 (80)	Lk07928.1 (290) Lk07926.1 (333)	PSME_50258 (890)	Thupl.29368928s0002.1.p (961)	SESE_062745 (174) SESE_080004 (212)	KAH9310198.1 (121) KAH9310199.1 (158) KAH9310200.1 (555)
	MurF	XP_057846686	584	Plastid（0.9848）	0.51	606		MurF	PILA_18120 (611)	AALBA5B886863P1 (342) AALBA5B268075P1 (175)	Lk17099.1 (592)	PSME_22730 (601)	Thupl.29382190s0003.2.p (585)	SESE_011353 (585)	KAH9289451.1 (582)
	MraY	XP_057861826.1	503	Plastid（0.9438）	0.61	487		MraY	PILA_16697 (454)	AALBA5B905983P1 (80)	Lk16683.1 (521)	PSME_21673 (291)	Thupl.29379630s0018.1.p (503)	SESE_014669 (378) SESE_068279 (291) SESE_006114 (387)	KAH9312171.1 (463)
	MurG	XP_057854604.1	413	Plastid（0.9406）	0.51	400		MurG	PILA_01279 (431)	AALBA5B886124P1 (309)	Lk39605.1 (332)	PSME_22496 (429)	Thupl.29379805s0023.1.p (416)	SESE_018988 (414) SESE_092510 (496) SESE_041916 (375)	KAH9311877.1 (103)
	MurJ	XP_028121149.1	631	Plastid（0.8179）	0.49	657		MurJ	PILA_18214 (625)	AALBA5B995190P1 (111) AALBA5B766940P1 (121)	not found	PSME_34434 (403)	Thupl.29377225s0012.1.p (642)	SESE_010694 (677)	KAH9313124.1 (605)
	PBP	XP_057872785.1	897	Plastid（0.7167）	0.62	936		PBP	PILA_01555 (986)	AALBA5B1062340P2 (161) AALBA5B620733P1 (131) AALBA5B471578P1 (73) AALBA5B600747P1 (100)	Lk31305.1 (937)	PSME_49523 (958)	Thupl.29380415s0004.1.p (892)	SESE_001251 (254) SESE_060676 (366) SESE_105939 (393) SESE_090432 (119) SESE_065386 (125)	KAH9318050.1 (823)
